# Supplementary material for: The LSmAD Domain of Ataxin-2 Modulates the Structure and RNA Binding of Its Preceding LSm Domain
Source: Cells. 2025 Mar 6;14(5):383. doi: 10.3390/cells14050383 (PMC11898529; doi:10.3390/cells14050383)
Supplement: Supplementary file 1 [file cells-14-00383-s001.zip]

Archive with 1 entries (1 files):
- cells-3430325-supplementary.pdf
